# Supplementary material for: Tetra­methyl­ammonium hydrogen terephthalate
Source: Acta Crystallogr Sect E Struct Rep Online. 2012 Sep 26;68(Pt 10):o3014–5. doi: 10.1107/S1600536812039487 (PMC3470372; doi:10.1107/S1600536812039487)
Supplement: Supplementary file 1 [file e-68-o3014-sup1.cif]

##############################################################################
#                                                                            #
# This CIF contains the data in a paper accepted for publication in          #
# Acta Crystallographica Section E. It conforms to the requirements of       #
# Notes for Authors for Acta Crystallographica Section E, and has been       #
# peer reviewed under the auspices of the IUCr Commission on Journals.       #
#                                                                            #
# Full details of the Crystallographic Information File format               #
# are given in the paper "The Crystallographic Information File (CIF):       #
# a New Standard Archive File for Crystallography" by S. R. Hall, F. H.      #
# Allen and I. D. Brown [Acta Cryst. (1991), A47, 655-685].                  #
#                                                                            #
# The current version of the core CIF dictionary is obtainable from          #
# ftp://ftp.iucr.org/pub/cif_core.dic.                                       #
#                                                                            #
# Software is freely available for graphical display of the structure(s)     #
# in this CIF. For information consult the CIF software page                 #
# http://www.iucr.org/resources/cif/software.                                #
#                                                                            #
# This file may be used for bona fide research purposes within the           #
# scientific community so long as proper attribution is given to the journal # 
# article from which it was obtained.                                        #
#                                                                            #
##############################################################################
data_I
_audit_creation_method     SHELXL97
_chemical_name_systematic
;
Tetramethylammonium hydrogen terephthalate
;
_chemical_name_common     ?
_chemical_formula_moiety     'C4 H12 N +, C8 H5 O4 -'
_chemical_formula_sum     'C12 H17 N O4'
_chemical_formula_iupac     'C4 H12 N + , C8 H5 O4 -'
_chemical_formula_weight     239.27
_chemical_melting_point     ?
_symmetry_cell_setting     monoclinic
_symmetry_space_group_name_H-M     'C 2/c'
_symmetry_space_group_name_Hall     '-C 2yc'
loop_
    _symmetry_equiv_pos_as_xyz
    'x, y, z'
    '-x, y, -z+1/2'
    'x+1/2, y+1/2, z'
    '-x+1/2, y+1/2, -z+1/2'
    '-x, -y, -z'
    'x, -y, z-1/2'
    '-x+1/2, -y+1/2, -z'
    'x+1/2, -y+1/2, z-1/2'
_cell_length_a     16.0585(4)
_cell_length_b     9.1527(2)
_cell_length_c     11.5866(3)
_cell_angle_alpha     90.00
_cell_angle_beta     132.915(2)
_cell_angle_gamma     90.00
_cell_volume     1247.21(7)
_cell_formula_units_Z     4
_cell_measurement_reflns_used     9931
_cell_measurement_theta_min     2.82
_cell_measurement_theta_max     30.27
_cell_measurement_temperature     298(2)
_exptl_crystal_description     irregular
_exptl_crystal_colour     colourless
_exptl_crystal_size_max     0.42
_exptl_crystal_size_mid     0.37
_exptl_crystal_size_min     0.32
_exptl_crystal_density_diffrn     1.274
_exptl_crystal_density_meas     ?
_exptl_crystal_density_method     'not measured'
_exptl_crystal_F_000     512
_exptl_absorpt_coefficient_mu     0.096
_exptl_absorpt_correction_type     multi-scan
_exptl_absorpt_process_details     '(SADABS; Bruker, 2008)'
_exptl_absorpt_correction_T_min     0.7075
_exptl_absorpt_correction_T_max     0.7460
_exptl_special_details
;
;
_diffrn_ambient_temperature     298(2)
_diffrn_radiation_type     MoK\a
_diffrn_radiation_wavelength     0.71073
_diffrn_radiation_source     'fine-focus sealed tube'
_diffrn_radiation_monochromator     graphite
_diffrn_measurement_device_type     'Bruker APEXII CCD'
_diffrn_measurement_method     '\f and \w'
_diffrn_detector_area_resol_mean     ?
_diffrn_reflns_number     20680
_diffrn_reflns_av_R_equivalents     0.0220
_diffrn_reflns_av_sigmaI/netI     0.0084
_diffrn_reflns_theta_min     2.82
_diffrn_reflns_theta_max     26.99
_diffrn_reflns_theta_full     26.99
_diffrn_measured_fraction_theta_max     0.998
_diffrn_measured_fraction_theta_full     0.998
_diffrn_reflns_limit_h_min     -20
_diffrn_reflns_limit_h_max     20
_diffrn_reflns_limit_k_min     -11
_diffrn_reflns_limit_k_max     11
_diffrn_reflns_limit_l_min     -14
_diffrn_reflns_limit_l_max     14
_diffrn_standards_number     ?
_diffrn_standards_interval_count     ?
_diffrn_standards_interval_time     ?
_diffrn_standards_decay_%     ?
_refine_special_details
;
Refinement of <i>F</i>^2^ against ALL reflections. The weighted <i>R</i>-factor
<i>wR</i> and goodness of fit <i>S</i> are based on <i>F</i>^2^, conventional
<i>R</i>-factors <i>R</i> are based on <i>F</i>, with <i>F</i> set to zero for
negative <i>F</i>^2^. The threshold expression of <i>F</i>^2^ >
2\s(<i>F</i>^2^) is used only for calculating <i>R</i>-factors(gt) <i>etc</i>.
and is not relevant to the choice of reflections for refinement.
<i>R</i>-factors based on <i>F</i>^2^ are statistically about twice as large
as those based on <i>F</i>, and <i>R</i>-factors based on ALL data will be
even larger.
;
_reflns_number_total     1360
_reflns_number_gt     1269
_reflns_threshold_expression     I>2\s(I)
_refine_ls_structure_factor_coef     Fsqd
_refine_ls_matrix_type     full
_refine_ls_R_factor_all     0.0563
_refine_ls_R_factor_gt     0.0538
_refine_ls_wR_factor_gt     0.1430
_refine_ls_wR_factor_ref     0.1465
_refine_ls_goodness_of_fit_ref     1.065
_refine_ls_restrained_S_all     1.065
_refine_ls_number_reflns     1360
_refine_ls_number_parameters     80
_refine_ls_number_restraints     0
_refine_ls_hydrogen_treatment     constr
_refine_ls_weighting_scheme     calc
_refine_ls_weighting_details
       'calc w = 1/[\s^2^(Fo^2^)+(0.0714P)^2^+1.1167P] where P=(Fo^2^+2Fc^2^)/3'
_atom_sites_solution_hydrogens     geom
_atom_sites_solution_primary     direct
_atom_sites_solution_secondary     difmap
_refine_ls_shift/su_max     0.000
_refine_ls_shift/su_mean     0.000
_refine_diff_density_max     0.572
_refine_diff_density_min     -0.432
_refine_ls_extinction_method     none
_refine_ls_extinction_coef     ?
loop_
    _atom_type_symbol
    _atom_type_description
    _atom_type_scat_dispersion_real
    _atom_type_scat_dispersion_imag
    _atom_type_scat_source
    'C' 'C' 0.0033 0.0016
                         'International Tables Vol C Tables 4.2.6.8 and 6.1.1.4'
    'H' 'H' 0.0000 0.0000
                         'International Tables Vol C Tables 4.2.6.8 and 6.1.1.4'
    'N' 'N' 0.0061 0.0033
                         'International Tables Vol C Tables 4.2.6.8 and 6.1.1.4'
    'O' 'O' 0.0106 0.0060
                         'International Tables Vol C Tables 4.2.6.8 and 6.1.1.4'
_computing_data_collection     'APEX2 (Bruker, 2007)'
_computing_cell_refinement     'SAINT (Bruker, 2007)'
_computing_data_reduction     'SAINT (Bruker, 2007)'
_computing_structure_solution     'SHELXS97 (Sheldrick, 2008)'
_computing_structure_refinement     'SHELXL97 (Sheldrick, 2008)'
_computing_molecular_graphics
                  'XPW (Siemens, 1996) and ORTEP-3 for Windows (Farrugia, 1997)'
_computing_publication_material
             'SHELXTL (Sheldrick, 2008) and enCIFer (Allen <i>et al.</i>, 2004)'
loop_
    _atom_site_type_symbol
    _atom_site_label
    _atom_site_fract_x
    _atom_site_fract_y
    _atom_site_fract_z
    _atom_site_U_iso_or_equiv
    _atom_site_adp_type
    _atom_site_calc_flag
    _atom_site_refinement_flags
    _atom_site_occupancy
    _atom_site_symmetry_multiplicity
    _atom_site_disorder_assembly
    _atom_site_disorder_group
    O O2 0.32784(9) 0.78319(13) 0.13940(12) 0.0451(4) Uani d . 1 1 . .
    C C5 0.51647(12) 0.89007(16) 0.43479(16) 0.0341(4) Uani d . 1 1 . .
    H H5 0.5278 0.8165 0.3914 0.041 Uiso calc R 1 1 . .
    C C4 0.40806(11) 0.94633(15) 0.34990(15) 0.0312(3) Uani d . 1 1 . .
    C C6 0.30731(12) 0.89045(17) 0.18691(16) 0.0363(4) Uani d . 1 1 . .
    O O1 0.21412(12) 0.94615(19) 0.11216(16) 0.0789(6) Uani d . 1 1 . .
    N N 0.5000 0.3608(2) 0.2500 0.0416(5) Uani d S 1 2 . .
    C C9 0.4511(2) 0.4550(3) 0.2947(3) 0.0794(8) Uani d . 1 1 . .
    H H9A 0.5097 0.5155 0.3823 0.119 Uiso calc R 1 1 . .
    H H9B 0.4188 0.3951 0.3239 0.119 Uiso calc R 1 1 . .
    H H9C 0.3928 0.5157 0.2070 0.119 Uiso calc R 1 1 . .
    C C3 0.39205(12) 1.05665(16) 0.41571(16) 0.0353(4) Uani d . 1 1 . .
    H H3 0.3198 1.0950 0.3594 0.042 Uiso calc R 1 1 . .
    C C8 0.58943(19) 0.2666(3) 0.3849(3) 0.0695(6) Uani d . 1 1 . .
    H H8A 0.6473 0.3266 0.4737 0.104 Uiso calc R 1 1 . .
    H H8B 0.6224 0.2071 0.3565 0.104 Uiso calc R 1 1 . .
    H H8C 0.5565 0.2049 0.4120 0.104 Uiso calc R 1 1 . .
    H H2 0.2500 0.7500 0.0000 0.098(13) Uiso d S 1 2 . .
loop_
    _atom_site_aniso_label
    _atom_site_aniso_U_11
    _atom_site_aniso_U_22
    _atom_site_aniso_U_33
    _atom_site_aniso_U_12
    _atom_site_aniso_U_13
    _atom_site_aniso_U_23
    O2 0.0364(6) 0.0526(7) 0.0300(6) -0.0050(5) 0.0162(5) -0.0175(5)
    C5 0.0348(7) 0.0345(7) 0.0276(7) -0.0003(5) 0.0191(6) -0.0076(5)
    C4 0.0315(7) 0.0324(7) 0.0218(6) -0.0030(5) 0.0150(6) -0.0043(5)
    C6 0.0319(7) 0.0405(8) 0.0235(6) -0.0026(6) 0.0138(6) -0.0054(5)
    O1 0.0420(7) 0.0938(12) 0.0411(7) 0.0188(7) 0.0048(6) -0.0263(7)
    N 0.0410(10) 0.0367(9) 0.0405(10) 0.000 0.0252(9) 0.000
    C9 0.0718(15) 0.0875(17) 0.0706(14) 0.0197(12) 0.0452(13) -0.0130(12)
    C3 0.0292(7) 0.0373(8) 0.0278(7) 0.0024(5) 0.0149(6) -0.0043(5)
    C8 0.0627(13) 0.0587(12) 0.0605(13) 0.0133(10) 0.0315(11) 0.0174(10)
_geom_special_details
;
All s.u.'s (except the s.u. in the dihedral angle between two l.s. planes) are
estimated using the full covariance matrix. The cell s.u.'s are taken into
account individually in the estimation of s.u.'s in distances, angles and
torsion angles; correlations between s.u.'s in cell parameters are only used
when they are defined by crystal symmetry. An approximate (isotropic)
treatment of cell s.u.'s is used for estimating s.u.'s involving l.s. planes.
;
loop_
    _geom_bond_atom_site_label_1
    _geom_bond_atom_site_label_2
    _geom_bond_site_symmetry_2
    _geom_bond_distance
    _geom_bond_publ_flag
    O2 C6 . 1.2739(19) ?
    C5 C4 . 1.390(2) ?
    C5 C3 5_676 1.3896(19) ?
    C5 H5 . 0.9300 ?
    C4 C3 . 1.391(2) ?
    C4 C6 . 1.5115(18) ?
    C6 O1 . 1.218(2) ?
    N C9 2_655 1.478(2) ?
    N C9 . 1.478(2) ?
    N C8 2_655 1.481(2) ?
    N C8 . 1.481(2) ?
    C9 H9A . 0.9600 ?
    C9 H9B . 0.9600 ?
    C9 H9C . 0.9600 ?
    C3 C5 5_676 1.3896(19) ?
    C3 H3 . 0.9300 ?
    C8 H8A . 0.9600 ?
    C8 H8B . 0.9600 ?
    C8 H8C . 0.9600 ?
loop_
    _geom_angle_atom_site_label_1
    _geom_angle_atom_site_label_2
    _geom_angle_atom_site_label_3
    _geom_angle_site_symmetry_1
    _geom_angle_site_symmetry_3
    _geom_angle
    _geom_angle_publ_flag
    C4 C5 C3 . 5_676 120.25(13) ?
    C4 C5 H5 . . 119.9 ?
    C3 C5 H5 5_676 . 119.9 ?
    C5 C4 C3 . . 119.41(12) ?
    C5 C4 C6 . . 121.22(12) ?
    C3 C4 C6 . . 119.37(13) ?
    O1 C6 O2 . . 124.70(13) ?
    O1 C6 C4 . . 119.89(14) ?
    O2 C6 C4 . . 115.39(13) ?
    C9 N C9 2_655 . 108.6(3) ?
    C9 N C8 2_655 2_655 109.57(15) ?
    C9 N C8 . 2_655 110.17(15) ?
    C9 N C8 2_655 . 110.17(15) ?
    C9 N C8 . . 109.57(15) ?
    C8 N C8 2_655 . 108.7(2) ?
    N C9 H9A . . 109.5 ?
    N C9 H9B . . 109.5 ?
    H9A C9 H9B . . 109.5 ?
    N C9 H9C . . 109.5 ?
    H9A C9 H9C . . 109.5 ?
    H9B C9 H9C . . 109.5 ?
    C5 C3 C4 5_676 . 120.33(13) ?
    C5 C3 H3 5_676 . 119.8 ?
    C4 C3 H3 . . 119.8 ?
    N C8 H8A . . 109.5 ?
    N C8 H8B . . 109.5 ?
    H8A C8 H8B . . 109.5 ?
    N C8 H8C . . 109.5 ?
    H8A C8 H8C . . 109.5 ?
    H8B C8 H8C . . 109.5 ?
loop_
    _geom_torsion_atom_site_label_1
    _geom_torsion_atom_site_label_2
    _geom_torsion_atom_site_label_3
    _geom_torsion_atom_site_label_4
    _geom_torsion_site_symmetry_1
    _geom_torsion_site_symmetry_2
    _geom_torsion_site_symmetry_3
    _geom_torsion_site_symmetry_4
    _geom_torsion
    _geom_torsion_publ_flag
    C3 C5 C4 C3 5_676 . . . 0.2(3) ?
    C3 C5 C4 C6 5_676 . . . 179.82(13) ?
    C5 C4 C6 O1 . . . . -176.70(17) ?
    C3 C4 C6 O1 . . . . 2.9(2) ?
    C5 C4 C6 O2 . . . . 4.7(2) ?
    C3 C4 C6 O2 . . . . -175.69(14) ?
    C5 C4 C3 C5 . . . 5_676 -0.2(3) ?
    C6 C4 C3 C5 . . . 5_676 -179.83(13) ?
loop_
    _geom_hbond_atom_site_label_D
    _geom_hbond_atom_site_label_H
    _geom_hbond_atom_site_label_A
    _geom_hbond_site_symmetry_A
    _geom_hbond_distance_DH
    _geom_hbond_distance_HA
    _geom_hbond_distance_DA
    _geom_hbond_angle_DHA
    O2 H2 O2 7_565 1.23 1.23 2.4610(19) 180.0000(10)
    C8 H8A O1 8_566 0.96 2.39 3.267(3) 151.9
    C9 H9A O1 8_566 0.96 2.47 3.321(3) 148.2
_iucr_refine_instructions_details
;
TITL M+C2C in C2/c
CELL  0.71073  16.0585   9.1527  11.5866   90.000  132.915   90.000
ZERR     4.00   0.0004   0.0002   0.0003    0.000    0.002    0.000
LATT   7
SYMM  - X,   Y, 1/2 - Z
SFAC  C    H    N    O
UNIT  48   68   4    16
MERG   2
OMIT    -4.00  54.00
EQIV   $4     -x+1/2,-y+1/2+1,-z
HTAB   O2  O2_$4
EQIV   $2     x+1/2,-y+1/2+1,+z+1/2
HTAB   C8  O1_$2
EQIV   $2     x+1/2,-y+1/2+1,+z+1/2
HTAB   C9  O1_$2
FMAP   2
PLAN   25
BOND $H
ACTA
CONF
L.S.   8
WGHT    0.071400    1.116700
FVAR       0.28265
O2    4    0.327843    0.783190    0.139404    11.00000    0.03642    0.05261 =
         0.02995   -0.01754    0.01622   -0.00501
C5    1    0.516466    0.890067    0.434788    11.00000    0.03478    0.03447 =
         0.02764   -0.00762    0.01907   -0.00034
AFIX  43
H5    2    0.527829    0.816477    0.391381    11.00000   -1.20000
AFIX   0
C4    1    0.408064    0.946329    0.349897    11.00000    0.03147    0.03239 =
         0.02177   -0.00428    0.01504   -0.00302
C6    1    0.307309    0.890450    0.186912    11.00000    0.03193    0.04055 =
         0.02353   -0.00536    0.01377   -0.00263
O1    4    0.214119    0.946153    0.112159    11.00000    0.04201    0.09376 =
         0.04115   -0.02634    0.00480    0.01879
N     3    0.500000    0.360844    0.250000    10.50000    0.04100    0.03665 =
         0.04053    0.00000    0.02515    0.00000
C9    1    0.451068    0.455034    0.294703    11.00000    0.07177    0.08749 =
         0.07064   -0.01296    0.04523    0.01973
AFIX  33
H9A   2    0.509742    0.515496    0.382274    11.00000   -1.50000
H9B   2    0.418846    0.395122    0.323920    11.00000   -1.50000
H9C   2    0.392823    0.515682    0.206957    11.00000   -1.50000
AFIX   0
C3    1    0.392049    1.056652    0.415713    11.00000    0.02920    0.03729 =
         0.02781   -0.00427    0.01487    0.00235
AFIX  43
H3    2    0.319751    1.094957    0.359387    11.00000   -1.20000
AFIX   0
C8    1    0.589428    0.266587    0.384892    11.00000    0.06271    0.05871 =
         0.06055    0.01740    0.03151    0.01333
AFIX 137
H8A   2    0.647335    0.326581    0.473660    11.00000   -1.50000
H8B   2    0.622400    0.207145    0.356510    11.00000   -1.50000
H8C   2    0.556525    0.204929    0.411955    11.00000   -1.50000
AFIX   0
H2    2    0.250000    0.750000    0.000000    10.50000    0.09772
HKLF    4
REM  M+C2C in C2/c
REM R1 =  0.0538 for   1269 Fo > 4sig(Fo)  and  0.0563 for all   1360 data
REM     80 parameters refined using      0 restraints
END
WGHT      0.0721      1.1116
REM Highest difference peak  0.572,  deepest hole -0.432,  1-sigma level  0.047
Q1    1   0.2564  0.9921  0.0915  11.00000  0.05    0.57
Q2    1   0.3619  0.9205  0.2744  11.00000  0.05    0.28
Q3    1   0.3816  0.4229  0.2257  11.00000  0.05    0.20
Q4    1   0.3192  0.8619  0.1026  11.00000  0.05    0.20
Q5    1   0.5589  0.9165  0.5089  11.00000  0.05    0.20
Q6    1   0.4029  0.9983  0.3793  11.00000  0.05    0.15
Q7    1   0.2342  0.8918  0.1593  11.00000  0.05    0.15
Q8    1   0.4655  0.9404  0.3792  11.00000  0.05    0.15
Q9    1   0.6463  0.3167  0.4119  11.00000  0.05    0.14
Q10   1   0.6280  0.3431  0.4946  11.00000  0.05    0.12
Q11   1   0.4836  0.4557  0.3829  11.00000  0.05    0.10
Q12   1   0.3081  0.7826  0.1697  11.00000  0.05    0.09
Q13   1   0.3239  1.1456  0.3073  11.00000  0.05    0.09
Q14   1   0.5267  0.3957  0.2259  11.00000  0.05    0.09
Q15   1   0.5466  0.5630  0.3509  11.00000  0.05    0.09
Q16   1   0.3944  0.3142  0.2911  11.00000  0.05    0.08
Q17   1   0.2921  0.4797  0.1576  11.00000  0.05    0.07
Q18   1   0.5350  0.8629  0.3562  11.00000  0.05    0.07
Q19   1   0.4614  0.5236  0.2481  11.00000  0.05    0.07
Q20   1   0.7086  0.3610  0.4742  11.00000  0.05    0.07
Q21   1   0.1784  0.9153  0.0024  11.00000  0.05    0.07
Q22   1   0.2562  0.9978  0.3012  11.00000  0.05    0.07
Q23   1   0.5558  0.4223  0.4874  11.00000  0.05    0.07
Q24   1   0.5391  0.3059  0.3084  11.00000  0.05    0.07
Q25   1   0.2587  0.4013  0.1988  11.00000  0.05    0.07
;
data_global
_journal_date_recd_electronic     2012-08-12
_journal_date_accepted     2012-09-17
_journal_name_full     'Acta Crystallographica, Section E'
_journal_year     2012
_journal_volume     68
_journal_issue     10
_journal_page_first     o3014
_journal_page_last     o3015
_journal_paper_category     QO
_journal_paper_doi     10.1107/S1600536812039487
_journal_coeditor_code     BG2478
_publ_contact_author_name     'Leila Dolatyari'
_publ_contact_author_address
;
Department of Chemistry
Zanjan Branch
Islamic Azad University
PO Box 49195-467
Zanjan
Iran
;
_publ_contact_author_email     liladolatyari1351@yahoo.com
_publ_contact_author_fax     '(+98)-511-8795457'
_publ_contact_author_phone     '(+98)-511-8795457'
_publ_section_title
;
Tetramethylammonium hydrogen terephthalate
;
loop_
    _publ_author_name
    _publ_author_address
    'Dolatyari, Leila'
;
Department of Chemistry
Zanjan Branch
Islamic Azad University
PO Box 49195-467
Zanjan
Iran
;
    'Shoghpour Bayraq, Samad'
;
Department of Chemistry, Faculty of Sciences,
Azarbaijan University of Shahid Madani, 35 Km Tabriz-Maragheh Road,
PO Box 53714-161, Tabriz, Iran
Department of Chemistry
Ferdowsi University of Mashhad
Mashhad 91779
Iran
;
    'Sharifi, Sara'
;
Department of Chemistry
Faculty of Sciences
Tarbiat Modares University
PO Box 14155-4838
Tehran
Iran
;
    'Ramazani, Ali'
;
Department of Chemistry
Zanjan Branch
Islamic Azad University
PO Box 49195-467
Zanjan
Iran
;
    'Morsali, Ali'
;
Department of Chemistry
Faculty of Sciences
Tarbiat Modares University
PO Box 14155-4838
Tehran
Iran
;
    'Amiri Rudbari, Hadi'
;
Department of Chemistry,
University of Isfahan,
Isfahan 81746-73441,
Iran
Dipartimento di Chimica Inorganica
Vill. S. Agata
Salita Sperone 31
Universit\`a di Messina
98166 Messina
Italy
;
