# Supplementary material for: Tetra­methyl­ammonium hydrogen terephthalate
Source: Acta Crystallogr Sect E Struct Rep Online. 2012 Sep 26;68(Pt 10):o3014–5. doi: 10.1107/S1600536812039487 (PMC3470372; doi:10.1107/S1600536812039487)
Supplement: Supplementary file 2 [file e-68-o3014-Isup2.hkl]

#
# h,k,l, Fc-squared, Fo-squared, sigma(Fo-squared) and status flag
#
data_I
_shelx_title ' M+C2C in C2/c'
_shelx_refln_list_code          4
_shelx_F_calc_maximum      115.15
_exptl_crystal_F_000       512.00
_reflns_d_resolution_high  0.7830
 
loop_
 _symmetry_equiv_pos_as_xyz
 'x, y, z'
 '-x, y, -z+1/2'
 'x+1/2, y+1/2, z'
 '-x+1/2, y+1/2, -z+1/2'
 '-x, -y, -z'
 'x, -y, z-1/2'
 '-x+1/2, -y+1/2, -z'
 'x+1/2, -y+1/2, z-1/2'
 
_cell_length_a    16.0585
_cell_length_b     9.1527
_cell_length_c    11.5866
_cell_angle_alpha  90.000
_cell_angle_beta  132.915
_cell_angle_gamma  90.000
 
_shelx_F_squared_multiplier     1.000
 
loop_
 _refln_index_h
 _refln_index_k
 _refln_index_l
 _refln_F_squared_calc
 _refln_F_squared_meas
 _refln_F_squared_sigma
 _refln_observed_status
   2   0   0     1619.52     1299.55     19.22 o
   4   0   0        0.66        1.87      0.14 o
   6   0   0      179.43      137.99      1.13 o
   8   0   0      286.23      236.42      2.01 o
  10   0   0     1596.93     1506.19     12.23 o
  12   0   0       63.06       54.64      0.92 o
  14   0   0       41.12       56.54      1.02 o
   1   1   0     1214.41     1135.53     19.49 o
   3   1   0     1163.62     1117.64      5.24 o
   5   1   0     1481.24     1509.99      7.55 o
   7   1   0      275.26      219.00      1.28 o
   9   1   0       14.44       10.14      0.27 o
  11   1   0      665.65      694.47      4.92 o
  13   1   0       70.90       58.86      0.70 o
   0   2   0     2433.46     2419.40     19.07 o
   2   2   0      226.98      158.73      0.80 o
   4   2   0      612.27      669.77      3.30 o
   6   2   0     1345.79     1568.37      8.51 o
   8   2   0      109.05      130.53      0.85 o
  10   2   0      179.29      174.31      1.23 o
  12   2   0      217.48      212.53      1.75 o
  14   2   0        2.32        0.12      0.27 o
   1   3   0      298.65      233.21      1.18 o
   3   3   0      372.89      340.90      1.69 o
   5   3   0     2953.53     3100.51     16.32 o
   7   3   0       84.07       72.06      0.50 o
   9   3   0      230.40      264.86      1.68 o
  11   3   0       49.73       39.49      0.48 o
  13   3   0        5.36       10.17      0.35 o
   0   4   0      143.11      166.72      1.31 o
   2   4   0      274.64      328.88      1.71 o
   4   4   0     1472.39     1457.07      7.87 o
   6   4   0      815.74      948.68      5.22 o
   8   4   0       56.47       45.09      0.39 o
  10   4   0      131.90      125.34      0.98 o
  12   4   0       10.55       12.47      0.34 o
  14   4   0       15.21       20.05      0.62 o
   1   5   0      315.83      377.39      2.12 o
   3   5   0      264.47      251.02      1.38 o
   5   5   0        0.12        0.32      0.11 o
   7   5   0       14.15        7.19      0.17 o
   9   5   0      182.01      140.05      1.02 o
  11   5   0        6.11        2.83      0.24 o
  13   5   0       11.33       15.58      0.59 o
   0   6   0     1978.53     1975.66     15.33 o
   2   6   0       18.19       10.78      0.19 o
   4   6   0      129.24      132.36      0.79 o
   6   6   0       34.11       24.28      0.35 o
   8   6   0       73.72       78.56      0.69 o
  10   6   0      132.65      140.64      1.79 o
  12   6   0        3.16        1.02      0.29 o
   1   7   0      311.73      320.96      1.93 o
   3   7   0       45.89       49.35      0.42 o
   5   7   0        6.01        7.02      0.24 o
   7   7   0       80.96       84.64      0.79 o
   9   7   0        1.41        1.04      0.25 o
  11   7   0       91.29       83.09      1.02 o
   0   8   0       25.26       21.65      0.53 o
   2   8   0       26.56       17.83      0.53 o
   4   8   0      250.10      280.66      2.02 o
   6   8   0      285.08      274.36      2.12 o
   8   8   0        0.45        0.96      0.28 o
  10   8   0        5.23        7.30      0.36 o
   1   9   0        0.55        0.34      0.27 o
   3   9   0        3.25        4.10      0.29 o
   5   9   0      917.66      972.00      8.23 o
   7   9   0       13.97       13.51      0.40 o
   9   9   0       64.76       71.49      1.39 o
   0  10   0       41.87       43.60      0.93 o
   2  10   0       36.12       37.35      0.65 o
   4  10   0       73.80       80.97      1.12 o
   6  10   0      191.58      175.98      1.83 o
   1  11   0        0.03       -0.06      0.33 o
   3  11   0       45.07       47.84      0.72 o
   5  11   0       59.81       53.31      0.91 o
 -15   1   1       24.62       23.42      0.53 o
 -13   1   1        0.20        0.13      0.21 o
 -11   1   1      234.04      256.31      1.63 o
  -9   1   1      278.99      318.48      1.84 o
  -7   1   1     1997.04     2036.20     11.45 o
  -5   1   1      659.60      664.59      3.57 o
  -3   1   1     8862.40     8098.37    222.83 o
  -1   1   1      605.17      623.13     10.88 o
   1   1   1     3513.27     3237.25     14.12 o
   3   1   1      169.73      172.54      0.82 o
   5   1   1     1270.84     1209.47      6.16 o
   7   1   1      397.05      415.02      2.44 o
   9   1   1      348.94      352.48      2.11 o
  11   1   1        1.70        2.57      0.24 o
  13   1   1       49.80       54.31      0.77 o
 -14   2   1       27.65       25.83      0.46 o
 -12   2   1      346.94      322.76      2.45 o
 -10   2   1      428.30      364.02      2.26 o
  -8   2   1        7.84       25.71      0.29 o
  -6   2   1      378.00      448.57      2.61 o
  -4   2   1     1147.18     1025.14      5.20 o
  -2   2   1     1441.32     1561.93      7.42 o
   2   2   1      315.36      381.05      1.85 o
   4   2   1      886.22      910.25      4.42 o
   6   2   1      443.69      487.86      2.66 o
   8   2   1      654.24      637.18      3.88 o
  10   2   1      141.48      138.45      1.08 o
  12   2   1       72.44       81.04      0.92 o
 -15   3   1       20.92       24.19      0.56 o
 -13   3   1        4.38        3.24      0.24 o
 -11   3   1      956.36      948.39      6.23 o
  -9   3   1       31.87       19.56      0.25 o
  -7   3   1      170.53      148.76      0.87 o
  -5   3   1        7.27        6.52      0.11 o
  -3   3   1     1036.86     1016.83      5.00 o
  -1   3   1     1114.48     1129.29      5.72 o
   1   3   1     1662.97     1511.76      7.68 o
   3   3   1        0.04        1.34      0.09 o
   5   3   1     1660.72     1766.82      9.63 o
   7   3   1        0.70        0.93      0.15 o
   9   3   1       28.18       18.31      0.33 o
  11   3   1       61.04       59.33      0.91 o
  13   3   1        0.30        0.87      0.35 o
 -14   4   1        5.57        5.52      0.32 o
 -12   4   1        1.11        3.59      0.22 o
 -10   4   1      125.11      112.13      0.86 o
  -8   4   1       18.11       15.12      0.23 o
  -6   4   1     1779.47     1769.58      9.28 o
  -4   4   1     1262.08     1230.45      6.49 o
  -2   4   1      358.49      398.55      2.10 o
   0   4   1      476.47      458.62      2.33 o
   2   4   1      433.69      479.31      2.46 o
   4   4   1        0.28        1.18      0.10 o
   6   4   1        1.66        1.31      0.13 o
   8   4   1      163.66      126.23      0.86 o
  10   4   1       12.18        8.13      0.29 o
  12   4   1       76.31       79.72      1.33 o
 -13   5   1        6.09        5.63      0.29 o
 -11   5   1      240.75      231.82      1.81 o
  -9   5   1        0.76        1.21      0.16 o
  -7   5   1      369.15      336.14      1.84 o
  -5   5   1       44.07       42.49      0.34 o
  -3   5   1      144.12      121.93      0.71 o
  -1   5   1      270.23      322.55      1.87 o
   1   5   1      556.10      505.47      2.76 o
   3   5   1      355.93      358.92      1.91 o
   5   5   1       29.29       23.15      0.28 o
   7   5   1      171.54      162.96      1.13 o
   9   5   1       21.61       17.60      0.34 o
  11   5   1       15.79       13.84      0.41 o
 -12   6   1       18.39        9.72      0.32 o
 -10   6   1      216.92      210.32      1.69 o
  -8   6   1       92.25      104.03      0.79 o
  -6   6   1      966.22      958.54      5.53 o
  -4   6   1      233.86      245.78      1.36 o
  -2   6   1        3.39        4.33      0.14 o
   0   6   1      210.82      212.83      1.26 o
   2   6   1      182.49      185.20      1.11 o
   4   6   1       51.20       57.43      0.42 o
   6   6   1       26.60       28.66      0.39 o
   8   6   1       98.54       99.35      0.81 o
  10   6   1        0.36        0.33      0.26 o
 -11   7   1        1.41        1.73      0.27 o
  -9   7   1        2.41        1.84      0.24 o
  -7   7   1       98.08      100.45      0.96 o
  -5   7   1      311.23      319.49      2.03 o
  -3   7   1       30.02       38.38      0.38 o
  -1   7   1        6.74       10.01      0.24 o
   1   7   1       50.99       52.14      0.50 o
   3   7   1       20.61       28.68      0.37 o
   5   7   1      280.25      288.61      2.13 o
   7   7   1       71.25       64.74      0.77 o
   9   7   1        5.53       11.75      0.39 o
  11   7   1       15.28       17.89      0.55 o
 -10   8   1        1.85        1.27      0.28 o
  -8   8   1       25.56       24.83      0.54 o
  -6   8   1      208.58      216.59      1.92 o
  -4   8   1       77.90       68.72      0.65 o
  -2   8   1        2.51        3.53      0.23 o
   0   8   1       64.47       77.79      0.73 o
   2   8   1      397.42      392.00      3.18 o
   4   8   1        3.43        8.67      0.53 o
   6   8   1        1.07       -0.37      0.27 o
   8   8   1       42.87       38.30      0.77 o
  -9   9   1        3.20        5.01      0.35 o
  -7   9   1        7.59        7.94      0.32 o
  -5   9   1       17.49       15.78      0.43 o
  -3   9   1       51.35       48.19      0.61 o
  -1   9   1       91.15       72.92      1.03 o
   1   9   1       16.78       16.34      0.50 o
   3   9   1        4.98        7.05      0.33 o
   5   9   1       25.80       24.72      0.81 o
   7   9   1        0.04        0.18      0.35 o
  -8  10   1        2.62        1.84      0.38 o
  -6  10   1       72.38       80.16      0.97 o
  -4  10   1        0.29       -0.52      0.33 o
  -2  10   1       24.85       24.67      0.63 o
   0  10   1      117.25      122.29      1.28 o
   2  10   1       16.33       18.05      0.48 o
   4  10   1        1.68        5.71      0.46 o
   6  10   1        4.49        2.75      0.39 o
  -5  11   1       58.93       63.81      0.94 o
  -3  11   1        8.75        7.11      0.36 o
  -1  11   1       44.83       41.63      0.77 o
   1  11   1        3.62        4.60      0.36 o
   3  11   1       12.03       11.10      0.48 o
 -16   0   2       69.19       54.81      1.08 o
 -14   0   2       17.27       16.81      0.48 o
 -12   0   2      196.04      167.18      1.65 o
 -10   0   2      678.46      654.02      5.64 o
  -8   0   2     1158.41     1364.23     12.32 o
  -6   0   2      493.35      544.54      6.52 o
  -4   0   2     1097.83     1325.98     12.46 o
  -2   0   2      310.17      346.32      6.90 o
   0   0   2     1752.97     1642.00     12.06 o
   2   0   2        4.65        5.74      0.20 o
   4   0   2      722.54      777.56      5.10 o
   6   0   2       21.34       22.67      0.45 o
   8   0   2     2422.79     2422.77     20.43 o
  10   0   2      256.90      268.25      2.60 o
  12   0   2       11.07       15.92      0.65 o
 -15   1   2       22.44       29.23      0.49 o
 -13   1   2      184.72      164.97      1.27 o
 -11   1   2       83.40       75.23      0.52 o
  -9   1   2        0.66        2.73      0.10 o
  -7   1   2     1603.07     1678.42     11.54 o
  -5   1   2     1443.57     1445.99      9.41 o
  -1   1   2      427.84      370.64      1.74 o
   1   1   2     7493.37     6731.46     45.29 o
   3   1   2      260.30      344.97      1.65 o
   5   1   2      178.58      213.77      1.12 o
   7   1   2     2141.83     1965.09     11.26 o
   9   1   2       47.75       67.65      0.62 o
  11   1   2        6.63        4.61      0.32 o
 -16   2   2       42.14       31.43      0.55 o
 -14   2   2       86.02       80.94      0.80 o
 -12   2   2      109.57      140.88      1.06 o
 -10   2   2       11.05       12.23      0.20 o
  -8   2   2      243.26      256.41      1.67 o
  -6   2   2      789.44      716.64      4.04 o
  -4   2   2        0.18        0.23      0.08 o
  -2   2   2    13258.63    11976.04    224.79 o
   0   2   2      139.10      103.47      0.58 o
   2   2   2    12642.42    11777.98     81.25 o
   4   2   2       22.26       17.13      0.20 o
   6   2   2        0.06        0.36      0.12 o
   8   2   2      529.97      508.60      3.28 o
  10   2   2       63.61       60.28      0.69 o
  12   2   2       22.20       23.81      0.67 o
 -15   3   2       23.38       18.54      0.45 o
 -13   3   2       20.67       26.38      0.43 o
 -11   3   2        6.43        1.96      0.15 o
  -9   3   2      426.45      496.37      3.12 o
  -7   3   2        0.28        0.79      0.12 o
  -5   3   2     1637.92     1715.59      8.85 o
  -3   3   2        0.63        0.48      0.08 o
  -1   3   2      413.34      373.36      1.94 o
   1   3   2      528.10      468.20      2.36 o
   3   3   2     1582.45     1874.45      9.16 o
   5   3   2       27.89       26.75      0.29 o
   7   3   2      183.65      183.33      1.23 o
   9   3   2        4.89        1.92      0.23 o
  11   3   2       10.63       15.25      0.46 o
 -14   4   2        0.15       -0.29      0.24 o
 -12   4   2       22.90       45.87      0.62 o
 -10   4   2      825.35      727.33      4.45 o
  -8   4   2       13.59        7.04      0.14 o
  -6   4   2      260.63      220.24      1.21 o
  -4   4   2       32.03       45.20      0.39 o
  -2   4   2     1238.11     1205.57      6.00 o
   0   4   2       39.31       42.31      0.33 o
   2   4   2        0.95        1.95      0.10 o
   4   4   2        0.64        1.53      0.11 o
   6   4   2       98.45       95.92      0.70 o
   8   4   2        0.48        0.27      0.19 o
  10   4   2       21.82       16.78      0.46 o
  12   4   2       22.30       27.06      0.74 o
 -15   5   2       27.75       38.06      0.63 o
 -13   5   2       81.29       88.52      1.15 o
 -11   5   2      126.51      139.79      1.03 o
  -9   5   2       81.75       76.97      0.65 o
  -7   5   2      186.28      185.60      1.07 o
  -5   5   2      202.10      181.39      1.07 o
  -3   5   2      200.39      216.58      1.17 o
  -1   5   2      323.03      370.78      2.02 o
   1   5   2       32.28       29.02      0.29 o
   3   5   2      160.39      224.76      1.24 o
   5   5   2      101.86       88.29      0.64 o
   7   5   2       51.10       49.51      0.53 o
   9   5   2       10.87        9.78      0.32 o
  11   5   2       78.62       91.08      1.15 o
 -14   6   2        3.81        5.03      0.34 o
 -12   6   2        0.48        0.10      0.23 o
 -10   6   2       32.30       44.10      0.60 o
  -8   6   2        2.62        1.16      0.17 o
  -6   6   2        2.59        1.91      0.18 o
  -4   6   2      100.88      119.00      0.71 o
  -2   6   2      237.89      275.11      1.56 o
   0   6   2        1.04        0.60      0.13 o
   2   6   2      124.84      135.44      0.85 o
   4   6   2        3.87        5.29      0.20 o
   6   6   2       28.08       22.08      0.44 o
   8   6   2      205.39      168.08      1.56 o
  10   6   2        0.19        0.58      0.35 o
 -13   7   2        1.63        2.38      0.36 o
 -11   7   2        0.97        1.02      0.31 o
  -9   7   2       31.15       21.71      0.45 o
  -7   7   2      834.94      863.84      5.65 o
  -5   7   2        2.37        0.55      0.16 o
  -3   7   2      218.87      247.76      1.48 o
  -1   7   2      162.80      136.79      0.88 o
   1   7   2        0.24        1.13      0.15 o
   3   7   2      550.84      524.39      3.50 o
   5   7   2      119.96      134.18      1.20 o
   7   7   2      165.80      172.27      1.66 o
   9   7   2        0.49       -0.06      0.30 o
 -12   8   2       47.23       56.40      0.78 o
 -10   8   2       30.83       28.96      0.49 o
  -8   8   2      162.69      168.60      1.74 o
  -6   8   2       37.54       43.79      0.54 o
  -4   8   2       28.72       20.62      0.38 o
  -2   8   2      270.66      281.02      2.01 o
   0   8   2       20.99       20.30      0.50 o
   2   8   2      649.96      671.97      4.90 o
   4   8   2       78.43       76.39      0.75 o
   6   8   2        2.49        1.89      0.30 o
   8   8   2       85.21       78.69      1.15 o
 -11   9   2       22.12       20.86      0.51 o
  -9   9   2       41.72       36.66      0.62 o
  -7   9   2        5.51        7.86      0.32 o
  -5   9   2       46.84       43.40      0.59 o
  -3   9   2        0.63        2.64      0.28 o
  -1   9   2      148.97      151.17      1.48 o
   1   9   2      128.78      141.85      1.43 o
   3   9   2      274.28      259.47      2.25 o
   5   9   2       11.66       11.16      0.45 o
   7   9   2       22.29       17.04      0.60 o
  -8  10   2       57.46       56.56      0.89 o
  -6  10   2        0.02       -0.70      0.35 o
  -4  10   2       24.87       23.55      0.58 o
  -2  10   2       21.45       19.26      0.50 o
   0  10   2        9.92        7.93      0.37 o
   2  10   2      418.07      420.15      3.69 o
   4  10   2       17.08       16.94      0.52 o
  -5  11   2       11.87       16.02      0.51 o
  -3  11   2      110.37      112.49      1.22 o
  -1  11   2       19.65       17.86      0.54 o
   1  11   2        0.45       -0.40      0.35 o
 -17   1   3       14.67       18.44      0.46 o
 -15   1   3       69.93       55.33      0.60 o
 -13   1   3       39.12       29.35      0.35 o
 -11   1   3      104.59       99.74      0.67 o
  -9   1   3        0.02        0.85      0.14 o
  -7   1   3      178.46      167.52      1.31 o
  -5   1   3     8733.39     8049.72     71.44 o
  -3   1   3     7204.82     6454.70     31.77 o
  -1   1   3     1298.48     1235.41      5.90 o
   1   1   3     2938.59     2944.45     14.01 o
   3   1   3        3.27        3.86      0.11 o
   5   1   3       22.98       29.75      0.28 o
   7   1   3     1435.59     1395.38      8.33 o
   9   1   3       89.77       87.63      0.85 o
  11   1   3        2.37        3.14      0.40 o
 -16   2   3       17.49       14.91      0.37 o
 -14   2   3      129.94      134.48      1.14 o
 -12   2   3       31.80       39.81      0.42 o
 -10   2   3      159.69      188.98      1.26 o
  -8   2   3      275.33      340.36      2.40 o
  -6   2   3       31.69       55.18      0.40 o
  -4   2   3     6084.28     6407.40     32.57 o
  -2   2   3       56.39       52.27      0.30 o
   0   2   3      139.91      168.95      0.86 o
   2   2   3      105.02      101.58      0.57 o
   4   2   3      196.32      229.06      1.21 o
   6   2   3       38.15       38.65      0.38 o
   8   2   3       14.52       15.02      0.42 o
  10   2   3       48.65       55.68      0.90 o
 -17   3   3       34.26       31.86      0.58 o
 -15   3   3       46.49       28.45      0.43 o
 -13   3   3      808.29      761.62      5.59 o
 -11   3   3       38.98       41.35      0.39 o
  -9   3   3       31.25       23.73      0.25 o
  -7   3   3      198.96      204.97      1.20 o
  -5   3   3     1558.45     1562.64      7.76 o
  -3   3   3     8317.03     8079.45     41.22 o
  -1   3   3      101.16      148.18      0.81 o
   1   3   3      963.96      954.13      4.94 o
   3   3   3     1023.74     1020.42      5.19 o
   5   3   3       26.41       27.62      0.29 o
   7   3   3      117.14      116.89      0.93 o
   9   3   3       40.46       33.41      0.60 o
  11   3   3       66.48       74.95      1.40 o
 -16   4   3       20.56       23.81      0.48 o
 -14   4   3      476.40      466.25      3.51 o
 -12   4   3        2.61        3.75      0.20 o
 -10   4   3        8.87        5.47      0.14 o
  -8   4   3        8.90        6.09      0.13 o
  -6   4   3      296.86      321.20      1.71 o
  -4   4   3     2313.47     2650.60     13.55 o
  -2   4   3      854.71      956.05      4.97 o
   0   4   3      127.81      168.61      0.99 o
   2   4   3     1251.47     1221.96      6.47 o
   4   4   3      409.26      407.01      2.30 o
   6   4   3        7.50       15.21      0.30 o
   8   4   3       38.42       29.82      0.47 o
  10   4   3       15.96       19.72      0.56 o
 -15   5   3        9.11        5.62      0.30 o
 -13   5   3       29.00       31.83      0.55 o
 -11   5   3       14.74       24.71      0.36 o
  -9   5   3     1768.78     1713.27      9.32 o
  -7   5   3      531.37      549.39      3.00 o
  -5   5   3        6.89       13.84      0.26 o
  -3   5   3      417.22      443.55      2.38 o
  -1   5   3      721.10      712.73      3.95 o
   1   5   3      248.71      290.94      1.68 o
   3   5   3      191.14      186.21      1.05 o
   5   5   3       12.36        9.22      0.23 o
   7   5   3      154.89      159.41      1.41 o
   9   5   3       49.08       45.88      0.67 o
 -14   6   3        1.74        1.42      0.28 o
 -12   6   3       48.98       55.66      0.77 o
 -10   6   3       59.76       51.23      0.53 o
  -8   6   3      753.87      753.27      4.46 o
  -6   6   3      153.53      153.05      0.98 o
  -4   6   3      157.67      184.36      1.03 o
  -2   6   3      226.50      202.56      1.23 o
   0   6   3      138.51      151.01      0.94 o
   2   6   3      605.23      619.88      3.63 o
   4   6   3       12.35       13.03      0.28 o
   6   6   3        1.52        2.65      0.28 o
   8   6   3       10.71        8.83      0.37 o
 -13   7   3        1.38        3.65      0.31 o
 -11   7   3        9.93        9.34      0.30 o
  -9   7   3      687.61      654.62      4.62 o
  -7   7   3       76.42       79.51      0.87 o
  -5   7   3      288.70      290.31      1.77 o
  -3   7   3       76.03       87.52      0.62 o
  -1   7   3       17.86       12.92      0.26 o
   1   7   3      195.46      213.62      1.53 o
   3   7   3       14.23       12.86      0.41 o
   5   7   3        2.91        1.81      0.28 o
   7   7   3       40.65       37.32      0.72 o
 -12   8   3        0.36        1.28      0.28 o
 -10   8   3       99.42      109.47      1.10 o
  -8   8   3       26.95       25.71      0.45 o
  -6   8   3       13.05        9.07      0.28 o
  -4   8   3       73.40       78.17      0.68 o
  -2   8   3        7.03        8.72      0.30 o
   0   8   3      209.08      189.22      1.84 o
   2   8   3      581.60      615.46      4.66 o
   4   8   3       28.14       25.16      0.85 o
   6   8   3       52.75       50.54      0.84 o
 -11   9   3        3.14        1.51      0.29 o
  -9   9   3        1.56        1.89      0.29 o
  -7   9   3       11.66       11.15      0.33 o
  -5   9   3        3.33        4.97      0.37 o
  -3   9   3       54.06       45.89      0.66 o
  -1   9   3       31.73       28.80      0.56 o
   1   9   3        5.97        5.65      0.31 o
   3   9   3       10.51        8.01      0.36 o
   5   9   3        1.44        2.52      0.41 o
  -8  10   3       13.74       13.17      0.46 o
  -6  10   3       13.81       15.81      0.48 o
  -4  10   3        6.28        6.74      0.39 o
  -2  10   3       26.29       30.61      0.62 o
   0  10   3       16.37       22.67      0.65 o
   2  10   3       54.24       59.19      0.80 o
   4  10   3       44.73       47.37      0.86 o
  -5  11   3        8.03        5.34      0.42 o
  -3  11   3        0.98        0.68      0.39 o
  -1  11   3        0.41        0.53      0.36 o
   1  11   3      106.45      104.29      1.22 o
 -18   0   4        4.88        3.71      0.42 o
 -16   0   4       17.05       20.05      0.53 o
 -14   0   4       14.42       19.87      0.44 o
 -12   0   4        7.47        4.23      0.15 o
 -10   0   4     1360.31     1537.30     18.81 o
  -8   0   4        8.11       17.19      0.83 o
  -6   0   4       26.80       25.04      0.26 o
  -4   0   4     1943.05     1934.15     12.35 o
  -2   0   4     4000.18     3908.43     25.48 o
   0   0   4    10358.17     9704.07    100.61 o
   2   0   4      413.75      428.64      3.17 o
   4   0   4     3365.48     3076.49     21.43 o
   6   0   4      108.01      134.01      1.33 o
   8   0   4      321.37      320.38      3.47 o
  10   0   4       49.06       44.50      1.39 o
 -17   1   4       26.00       41.00      0.56 o
 -15   1   4      129.98       91.44      0.80 o
 -13   1   4       28.06       25.87      0.27 o
 -11   1   4      431.02      461.03      3.64 o
  -9   1   4       15.24       35.85      0.39 o
  -7   1   4      166.56      123.61      0.92 o
  -5   1   4     1007.47      979.24      4.83 o
  -3   1   4        0.43        5.06      0.09 o
  -1   1   4      638.51      840.60      4.22 o
   1   1   4     1812.88     1905.27      9.36 o
   3   1   4      235.00      231.44      1.23 o
   5   1   4      619.87      612.75      3.63 o
   7   1   4       93.64      101.56      0.99 o
   9   1   4       39.55       38.64      0.63 o
 -18   2   4        0.04        0.01      0.25 o
 -16   2   4       10.14       11.33      0.29 o
 -14   2   4      141.30      128.17      1.01 o
 -12   2   4      214.95      214.90      1.58 o
 -10   2   4       44.84       62.63      0.55 o
  -8   2   4     2767.69     2791.97     18.74 o
  -6   2   4      126.53      156.73      0.85 o
  -4   2   4     1455.06     1472.09      7.24 o
  -2   2   4       99.53       99.52      0.56 o
   0   2   4       19.46       17.17      0.21 o
   2   2   4       54.72       56.58      0.40 o
   4   2   4       25.58       33.84      0.37 o
   6   2   4      268.47      310.99      2.19 o
   8   2   4        0.26        0.15      0.28 o
  10   2   4      155.70      162.07      2.12 o
 -17   3   4       16.27       13.54      0.36 o
 -15   3   4        3.24        7.31      0.26 o
 -13   3   4       69.65       57.11      0.50 o
 -11   3   4       44.18       66.63      0.56 o
  -9   3   4      389.03      316.39      2.07 o
  -7   3   4      452.22      517.67      2.82 o
  -5   3   4     4572.25     4330.82     20.93 o
  -3   3   4       59.13       51.71      0.32 o
  -1   3   4      106.60      116.36      0.67 o
   1   3   4      376.99      421.63      2.19 o
   3   3   4      299.38      310.54      1.68 o
   5   3   4      320.67      334.44      2.14 o
   7   3   4       11.68        7.71      0.31 o
   9   3   4       85.59       96.70      1.34 o
 -16   4   4        2.21        2.09      0.23 o
 -14   4   4      106.38      115.27      1.12 o
 -12   4   4      213.18      214.22      1.46 o
 -10   4   4        0.04        0.12      0.13 o
  -8   4   4       68.75       60.56      0.40 o
  -6   4   4      115.22      152.55      0.87 o
  -4   4   4       77.73       59.92      0.58 o
  -2   4   4       10.59        7.17      0.18 o
   0   4   4     1128.48     1320.13      6.97 o
   2   4   4        2.47        1.03      0.11 o
   4   4   4        0.16       -0.34      0.17 o
   6   4   4        1.12        0.69      0.24 o
   8   4   4       35.27       37.44      0.60 o
 -15   5   4       67.49       71.50      0.82 o
 -13   5   4      146.95      122.69      0.98 o
 -11   5   4        0.17        0.62      0.20 o
  -9   5   4     1063.46      946.36      5.19 o
  -7   5   4       12.74       18.70      0.25 o
  -5   5   4      162.32      193.80      1.14 o
  -3   5   4      961.38     1015.88      5.47 o
  -1   5   4       98.20       98.78      0.63 o
   1   5   4       53.01       53.07      0.44 o
   3   5   4       12.56        9.24      0.22 o
   5   5   4      152.47      117.57      1.02 o
   7   5   4        4.30        5.77      0.32 o
   9   5   4        1.45        0.91      0.46 o
 -16   6   4        0.79       -0.39      0.30 o
 -14   6   4       27.25       33.98      0.60 o
 -12   6   4        0.50       -0.36      0.19 o
 -10   6   4      250.04      276.06      1.86 o
  -8   6   4        2.48        1.30      0.15 o
  -6   6   4        0.13       -0.04      0.13 o
  -4   6   4       58.75       76.04      0.53 o
  -2   6   4       11.17       13.90      0.30 o
   0   6   4      698.84      620.29      3.57 o
   2   6   4       60.00       67.60      0.64 o
   4   6   4      140.93      147.54      1.22 o
   6   6   4        9.51        6.98      0.38 o
   8   6   4        4.99        5.13      0.46 o
 -15   7   4       17.54       22.70      0.58 o
 -13   7   4       14.71       18.29      0.49 o
 -11   7   4       19.93       27.97      0.53 o
  -9   7   4      130.72      135.40      1.44 o
  -7   7   4        2.77        2.67      0.20 o
  -5   7   4       41.52       35.13      0.38 o
  -3   7   4      385.07      344.64      2.36 o
  -1   7   4        0.89        3.43      0.22 o
   1   7   4       98.94       99.72      0.92 o
   3   7   4       32.78       34.19      0.51 o
   5   7   4       39.65       38.74      0.74 o
   7   7   4        0.51        0.33      0.39 o
 -12   8   4        7.62       14.76      0.39 o
 -10   8   4        0.02        0.06      0.24 o
  -8   8   4        2.79        2.58      0.24 o
  -6   8   4       29.55       29.43      0.44 o
  -4   8   4       24.96       20.22      0.42 o
  -2   8   4       10.03       12.80      0.36 o
   0   8   4      220.28      213.60      1.91 o
   2   8   4        5.33        2.93      0.29 o
   4   8   4       15.98       12.86      0.49 o
   6   8   4       15.08       10.22      0.52 o
 -11   9   4        0.02        0.07      0.26 o
  -9   9   4       31.90       35.01      0.58 o
  -7   9   4        1.57        0.63      0.28 o
  -5   9   4      477.34      497.11      4.14 o
  -3   9   4        3.22        2.65      0.31 o
  -1   9   4      159.98      158.81      1.50 o
   1   9   4        0.33        0.31      0.28 o
   3   9   4       64.00       65.10      0.87 o
 -10  10   4        9.26        7.61      0.42 o
  -8  10   4        5.61       10.23      0.46 o
  -6  10   4       70.58       58.41      0.85 o
  -4  10   4       81.23       81.09      0.95 o
  -2  10   4        0.22        0.50      0.32 o
   0  10   4        9.04       12.05      0.41 o
   2  10   4        0.02       -0.27      0.33 o
  -5  11   4        0.01        0.37      0.38 o
  -3  11   4        8.09        8.19      0.40 o
  -1  11   4       10.10        8.36      0.48 o
 -17   1   5        8.58       10.88      0.28 o
 -15   1   5        8.19        7.42      0.19 o
 -13   1   5       21.47       13.10      0.30 o
 -11   1   5      543.75      607.50      4.78 o
  -9   1   5        7.47        7.70      0.17 o
  -7   1   5      431.92      403.64      2.35 o
  -5   1   5       16.96       15.21      0.16 o
  -3   1   5     2238.89     2261.69     10.95 o
  -1   1   5      173.94      194.41      1.06 o
   1   1   5       85.91       94.83      0.61 o
   3   1   5      162.12      161.94      0.98 o
   5   1   5       50.59       53.37      0.56 o
   7   1   5        2.13        1.97      0.28 o
   9   1   5       88.12      103.17      1.35 o
 -18   2   5        0.08        0.46      0.21 o
 -16   2   5      142.33      153.15      1.23 o
 -14   2   5        0.10       -0.16      0.18 o
 -12   2   5        0.00       -0.29      0.15 o
 -10   2   5       66.47       59.74      0.51 o
  -8   2   5      294.46      302.71      1.82 o
  -6   2   5     2901.65     3028.80     15.42 o
  -4   2   5       33.04       16.60      0.19 o
  -2   2   5      875.61      873.69      4.39 o
   0   2   5      153.55      107.85      0.66 o
   2   2   5      797.77      787.65      4.45 o
   4   2   5     1372.97     1270.23      7.97 o
   6   2   5        0.61        0.28      0.25 o
   8   2   5      207.19      221.81      2.46 o
 -17   3   5       77.65       57.44      0.59 o
 -15   3   5      107.28      104.18      0.89 o
 -13   3   5       19.20       11.94      0.27 o
 -11   3   5      503.13      556.47      4.10 o
  -9   3   5      419.63      403.66      2.36 o
  -7   3   5     2733.91     2870.43     14.59 o
  -5   3   5     1921.05     2107.81     10.92 o
  -3   3   5      392.76      405.50      2.15 o
  -1   3   5      212.83      243.41      1.36 o
   1   3   5       23.72       15.73      0.25 o
   3   3   5        8.62        7.37      0.21 o
   5   3   5      686.95      635.61      4.73 o
   7   3   5       18.73       19.48      0.51 o
 -16   4   5      106.00      124.17      1.36 o
 -14   4   5        0.36        1.78      0.16 o
 -12   4   5        1.03        0.16      0.26 o
 -10   4   5      604.30      602.09      3.51 o
  -8   4   5      369.48      328.41      1.82 o
  -6   4   5     2501.39     2593.97     13.19 o
  -4   4   5      734.72      721.93      3.56 o
  -2   4   5       13.91       15.19      0.26 o
   0   4   5      145.50      124.73      0.74 o
   2   4   5       21.69       20.37      0.31 o
   4   4   5      522.75      494.73      3.72 o
   6   4   5       14.59       15.13      0.44 o
   8   4   5        0.09        0.16      0.32 o
 -17   5   5       20.97       15.36      0.41 o
 -15   5   5      122.49      139.62      1.22 o
 -13   5   5       13.89       16.13      0.31 o
 -11   5   5      497.86      525.71      3.42 o
  -9   5   5      126.71      113.76      0.71 o
  -7   5   5      147.54      170.05      1.02 o
  -5   5   5      682.89      703.95      4.02 o
  -3   5   5      729.35      726.56      4.13 o
  -1   5   5      647.40      662.18      3.64 o
   1   5   5        4.36        3.68      0.21 o
   3   5   5        0.00        0.79      0.22 o
   5   5   5       35.51       28.83      0.60 o
   7   5   5        9.47       10.67      0.44 o
 -16   6   5      103.43      121.41      1.23 o
 -14   6   5       86.30       93.47      0.95 o
 -12   6   5      610.88      577.27      3.88 o
 -10   6   5       22.84       23.44      0.44 o
  -8   6   5       61.32       41.06      0.38 o
  -6   6   5       26.68       29.64      0.33 o
  -4   6   5        3.46        3.12      0.15 o
  -2   6   5      875.33      875.46      5.21 o
   0   6   5     1042.91     1048.99      7.12 o
   2   6   5       37.69       33.11      0.48 o
   4   6   5        7.16       10.28      0.38 o
   6   6   5       31.99       36.48      0.84 o
 -15   7   5       30.93       33.98      0.87 o
 -13   7   5        2.10        5.37      0.28 o
 -11   7   5      104.62       98.47      0.95 o
  -9   7   5       25.89       19.72      0.37 o
  -7   7   5       27.42       19.89      0.36 o
  -5   7   5      207.00      200.84      1.38 o
  -3   7   5       19.50       17.55      0.36 o
  -1   7   5      972.32      980.83      7.91 o
   1   7   5        1.46        2.11      0.26 o
   3   7   5       79.64       82.96      0.95 o
   5   7   5        8.32        9.65      0.56 o
 -14   8   5       42.32       41.36      0.89 o
 -12   8   5        0.46        1.29      0.26 o
 -10   8   5        0.88        0.48      0.22 o
  -8   8   5       88.73       80.02      0.78 o
  -6   8   5       77.19       67.50      0.80 o
  -4   8   5        1.36        1.79      0.23 o
  -2   8   5       62.08       65.41      0.78 o
   0   8   5       23.12       23.18      0.49 o
   2   8   5       57.95       56.76      0.89 o
   4   8   5        1.34        1.26      0.39 o
 -11   9   5        0.01        0.70      0.29 o
  -9   9   5       16.46       17.93      0.48 o
  -7   9   5        1.38        1.36      0.29 o
  -5   9   5       13.46       14.77      0.45 o
  -3   9   5        0.22        0.06      0.30 o
  -1   9   5        0.01       -0.05      0.35 o
   1   9   5       14.69       11.45      0.41 o
   3   9   5       17.92       19.58      0.58 o
 -10  10   5       12.13       15.13      0.50 o
  -8  10   5       14.16       16.94      0.62 o
  -6  10   5        0.74        1.72      0.36 o
  -4  10   5        7.08        8.00      0.34 o
  -2  10   5       50.26       52.54      0.76 o
   0  10   5        5.80        4.59      0.45 o
  -5  11   5       10.04       11.79      0.49 o
 -18   0   6       61.38       39.38      0.68 o
 -16   0   6      220.03      256.32      2.73 o
 -14   0   6       54.35       37.79      0.61 o
 -12   0   6        4.44        9.15      0.28 o
 -10   0   6     1818.96     1852.84     15.13 o
  -8   0   6      231.36      268.47      2.07 o
  -6   0   6      154.43      172.64      1.29 o
  -4   0   6       64.18      104.22      0.84 o
  -2   0   6      600.37      613.45      4.41 o
   0   0   6       80.00      111.46      0.99 o
   2   0   6      369.53      362.81      2.97 o
   4   0   6      289.54      287.80      3.12 o
   6   0   6       98.35       92.33      1.33 o
   8   0   6      547.65      638.72      7.91 o
 -19   1   6        2.35        4.20      0.24 o
 -17   1   6       74.94       68.76      0.64 o
 -15   1   6       60.86       71.36      0.78 o
 -13   1   6        2.15        9.43      0.26 o
 -11   1   6       60.39       71.96      0.64 o
  -9   1   6        1.16        4.29      0.10 o
  -7   1   6     1296.83     1283.20      7.24 o
  -5   1   6       30.05       24.45      0.20 o
  -3   1   6     2414.65     2335.10     11.30 o
  -1   1   6       18.61       20.34      0.26 o
   1   1   6        6.25        5.63      0.17 o
   3   1   6       47.28       56.22      0.57 o
   5   1   6      102.70      103.95      1.00 o
   7   1   6       63.37       66.21      0.96 o
 -18   2   6       55.22       41.51      0.48 o
 -16   2   6        1.98        6.57      0.30 o
 -14   2   6       56.50       39.40      0.50 o
 -12   2   6       39.62       54.98      0.51 o
 -10   2   6      257.72      279.89      1.78 o
  -8   2   6      236.63      199.73      1.20 o
  -6   2   6      359.91      360.54      1.82 o
  -4   2   6      574.61      543.32      2.67 o
  -2   2   6      275.09      274.99      1.50 o
   0   2   6      168.45      193.57      1.17 o
   2   2   6      985.09     1028.64      6.54 o
   4   2   6       93.83       92.22      0.91 o
   6   2   6        2.35        4.66      0.35 o
 -17   3   6        3.62        2.51      0.25 o
 -15   3   6        6.88        5.05      0.27 o
 -13   3   6        0.23       -0.42      0.21 o
  -9   3   6        7.00        6.63      0.14 o
  -7   3   6      647.28      660.01      3.50 o
  -5   3   6       21.16       12.45      0.20 o
  -3   3   6       48.13       51.75      0.38 o
  -1   3   6       28.86       28.81      0.35 o
   1   3   6        4.96        3.07      0.18 o
   3   3   6       86.85      129.65      1.14 o
   5   3   6       14.49       11.42      0.35 o
   7   3   6        4.81        4.48      0.37 o
 -18   4   6       28.22       25.37      0.41 o
 -16   4   6        2.04        2.08      0.16 o
 -14   4   6       12.46       17.46      0.36 o
 -12   4   6      836.84      749.03      4.59 o
 -10   4   6       37.76       27.33      0.29 o
  -8   4   6      628.59      555.16      3.04 o
  -6   4   6     1401.79     1452.47      8.13 o
  -4   4   6        7.51        2.23      0.12 o
  -2   4   6     1660.41     1586.06      8.40 o
   0   4   6       39.09       27.70      0.44 o
   2   4   6        0.90       -0.45      0.22 o
   4   4   6       54.80       42.19      0.63 o
   6   4   6        0.86        2.73      0.39 o
 -17   5   6       23.78       23.85      0.47 o
 -15   5   6       66.17       69.36      0.68 o
 -13   5   6      206.35      222.47      1.63 o
 -11   5   6        0.42       -0.28      0.18 o
  -9   5   6        0.92       -0.07      0.11 o
  -7   5   6      564.98      657.23      3.67 o
  -5   5   6      129.55      114.58      0.89 o
  -3   5   6       15.47       12.78      0.25 o
  -1   5   6      528.76      528.64      3.14 o
   1   5   6       14.02       16.47      0.39 o
   3   5   6       23.61       28.33      0.53 o
   5   5   6        7.54        8.77      0.46 o
 -16   6   6        1.32        0.71      0.26 o
 -14   6   6        7.71        7.17      0.27 o
 -12   6   6        7.81        2.67      0.24 o
 -10   6   6       52.41       69.17      0.58 o
  -8   6   6       75.72       68.18      0.57 o
  -6   6   6       11.20       20.39      0.33 o
  -4   6   6       72.27       77.68      0.63 o
  -2   6   6       96.56       96.73      0.90 o
   0   6   6       35.88       34.48      0.57 o
   2   6   6       15.83       19.25      0.48 o
   4   6   6        9.27        4.51      0.31 o
 -15   7   6        9.85        7.22      0.36 o
 -13   7   6        8.53        7.33      0.29 o
 -11   7   6       20.67       25.96      0.45 o
  -9   7   6       50.53       53.05      0.55 o
  -7   7   6       68.89       50.22      0.55 o
  -5   7   6       73.90       71.46      0.66 o
  -3   7   6      394.18      414.72      3.10 o
  -1   7   6       33.99       26.26      0.47 o
   1   7   6       57.10       49.03      0.71 o
   3   7   6       10.58        7.18      0.39 o
 -14   8   6        5.08        1.57      0.32 o
 -12   8   6       87.19       86.18      0.98 o
 -10   8   6        0.05        0.03      0.22 o
  -8   8   6      256.17      249.54      1.95 o
  -6   8   6       34.26       24.90      0.47 o
  -4   8   6       12.50       16.63      0.44 o
  -2   8   6       66.32       63.37      0.78 o
   0   8   6        0.36        0.15      0.31 o
   2   8   6       95.35      109.33      1.68 o
 -13   9   6       29.56       29.10      0.69 o
 -11   9   6       55.77       64.32      0.90 o
  -9   9   6       19.45       18.80      0.49 o
  -7   9   6       10.16        7.38      0.34 o
  -5   9   6       17.15       14.67      0.44 o
  -3   9   6       39.65       41.58      0.67 o
  -1   9   6        1.02        0.70      0.33 o
   1   9   6        0.69        1.07      0.38 o
 -10  10   6        1.18        3.12      0.38 o
  -8  10   6        8.63        5.55      0.45 o
  -6  10   6        1.40        0.54      0.34 o
  -4  10   6        9.82       10.05      0.38 o
  -2  10   6       14.84       20.48      0.56 o
 -19   1   7       17.96       19.78      0.34 o
 -17   1   7       35.78       44.78      0.61 o
 -15   1   7        7.02        3.62      0.21 o
 -13   1   7        3.20        1.25      0.22 o
 -11   1   7        4.85        4.70      0.13 o
  -9   1   7      233.72      286.09      1.66 o
  -7   1   7      170.09      175.12      1.01 o
  -5   1   7      228.53      234.52      1.24 o
  -3   1   7      459.32      436.55      2.29 o
  -1   1   7      563.00      536.66      2.96 o
   1   1   7       50.61       48.83      0.55 o
   3   1   7       46.74       41.25      0.58 o
   5   1   7      124.67      119.45      1.19 o
 -18   2   7       23.82       22.70      0.59 o
 -16   2   7       38.14       44.01      0.61 o
 -14   2   7      357.99      382.07      3.24 o
 -12   2   7      629.45      602.09      3.98 o
 -10   2   7      236.16      235.58      1.49 o
  -8   2   7       25.23       29.64      0.30 o
  -6   2   7       31.25       38.41      0.31 o
  -4   2   7      503.09      515.96      2.79 o
  -2   2   7      146.53      151.15      0.92 o
   0   2   7       12.15       12.42      0.30 o
   2   2   7       89.58       67.76      0.80 o
   4   2   7        0.19        0.62      0.27 o
   6   2   7        0.95        0.89      0.36 o
 -19   3   7        0.52       -0.17      0.35 o
 -17   3   7        2.94        1.51      0.30 o
 -15   3   7       25.32       36.93      0.58 o
 -13   3   7      814.69      891.92      6.11 o
 -11   3   7        4.88        8.82      0.16 o
  -9   3   7      449.34      522.26      3.05 o
  -7   3   7      250.59      261.82      1.57 o
  -5   3   7      715.95      709.07      3.52 o
  -3   3   7     1275.45     1209.30      6.80 o
  -1   3   7      103.49      102.61      0.76 o
   1   3   7      581.64      561.87      4.43 o
   3   3   7       16.12       13.97      0.38 o
   5   3   7       56.24       56.33      0.77 o
 -18   4   7        3.27        6.95      0.22 o
 -16   4   7       18.03       18.10      0.33 o
 -14   4   7      515.29      520.69      3.74 o
 -12   4   7      125.92      127.02      0.90 o
 -10   4   7      132.71      108.00      0.72 o
  -8   4   7      132.48      133.54      0.85 o
  -6   4   7       45.84       54.00      0.42 o
  -4   4   7       64.05       63.70      0.46 o
  -2   4   7      162.40      165.45      1.09 o
   0   4   7      130.25      108.38      1.03 o
   2   4   7      634.19      604.14      5.27 o
   4   4   7       62.71       62.91      0.89 o
 -17   5   7        4.74        4.09      0.22 o
 -15   5   7       35.11       31.08      0.41 o
 -13   5   7       10.43       12.23      0.30 o
 -11   5   7       25.42       12.32      0.25 o
  -9   5   7      254.77      249.58      1.59 o
  -7   5   7       35.50       34.98      0.36 o
  -5   5   7      501.85      502.60      2.76 o
  -3   5   7     1535.28     1525.90     10.24 o
  -1   5   7        0.92        0.94      0.29 o
   1   5   7       37.21       41.89      0.66 o
   3   5   7       28.47       26.20      0.58 o
 -16   6   7        4.11        2.76      0.25 o
 -14   6   7        3.23        3.34      0.23 o
 -12   6   7       14.14       12.72      0.29 o
 -10   6   7       37.89       48.63      0.49 o
  -8   6   7     1244.47     1111.31      7.06 o
  -6   6   7      236.20      225.37      1.62 o
  -4   6   7      326.83      337.00      2.47 o
  -2   6   7      169.37      166.47      1.54 o
   0   6   7       67.44       60.55      0.81 o
   2   6   7      108.40      113.47      1.30 o
   4   6   7       26.41       24.78      0.68 o
 -15   7   7        3.93        6.81      0.34 o
 -13   7   7       27.97       25.37      0.43 o
 -11   7   7       15.25       10.77      0.28 o
  -9   7   7      163.45      138.10      1.22 o
  -7   7   7       45.99       49.88      0.62 o
  -5   7   7       54.29       48.00      0.57 o
  -3   7   7       13.49       13.35      0.38 o
  -1   7   7       69.55       72.49      0.85 o
   1   7   7        0.06       -0.12      0.31 o
   3   7   7       38.92       40.91      0.72 o
 -14   8   7       24.05       19.64      0.52 o
 -12   8   7        0.73        0.13      0.26 o
 -10   8   7       47.80       44.86      0.60 o
  -8   8   7       11.81        8.09      0.32 o
  -6   8   7        3.56        1.81      0.28 o
  -4   8   7        5.92        4.81      0.31 o
  -2   8   7        4.52        3.00      0.33 o
   0   8   7        5.27        6.15      0.39 o
 -13   9   7       18.50       27.63      0.69 o
 -11   9   7        6.68        9.39      0.37 o
  -9   9   7       11.59       10.26      0.39 o
  -7   9   7        1.02        1.26      0.32 o
  -5   9   7        9.13        5.88      0.30 o
  -3   9   7        0.83        2.15      0.33 o
  -1   9   7        1.60        0.20      0.36 o
  -8  10   7       19.33       19.05      0.60 o
  -6  10   7       10.50       10.14      0.44 o
  -4  10   7        0.29        0.37      0.34 o
 -20   0   8       73.24       66.83      0.89 o
 -18   0   8       18.40       20.20      0.41 o
 -16   0   8       46.59       34.38      0.58 o
 -14   0   8      279.69      338.32      3.60 o
 -12   0   8      510.95      431.00      3.99 o
 -10   0   8       22.10       21.60      0.36 o
  -8   0   8      196.85      221.46      1.93 o
  -6   0   8      120.93      118.09      0.94 o
  -4   0   8      173.72      157.46      1.32 o
  -2   0   8      414.89      386.32      3.32 o
   0   0   8       19.03       22.35      0.66 o
   2   0   8        1.95        0.30      0.38 o
   4   0   8      162.62      188.41      2.39 o
 -19   1   8       27.44       42.22      0.55 o
 -17   1   8        0.00        1.30      0.23 o
 -15   1   8        0.96       -0.27      0.15 o
 -13   1   8        0.01        2.17      0.15 o
 -11   1   8      167.95      185.08      1.11 o
  -9   1   8     1018.57     1111.45      6.58 o
  -7   1   8       22.48       18.45      0.22 o
  -5   1   8       91.43       86.68      0.59 o
  -3   1   8        4.33        1.84      0.15 o
  -1   1   8       25.60       19.67      0.38 o
   1   1   8      209.95      209.02      1.81 o
   3   1   8        5.36        5.83      0.33 o
   5   1   8      259.57      310.18      2.81 o
 -18   2   8        0.45        0.46      0.29 o
 -16   2   8        0.00       -0.02      0.23 o
 -14   2   8      417.61      437.89      3.28 o
 -12   2   8       13.45       28.69      0.31 o
 -10   2   8      380.88      359.14      2.14 o
  -8   2   8      241.77      202.53      1.19 o
  -6   2   8      239.73      223.49      1.27 o
  -4   2   8        3.01        3.06      0.16 o
  -2   2   8       10.88       10.27      0.29 o
   0   2   8      172.70      143.75      1.32 o
   2   2   8       22.14       16.48      0.49 o
   4   2   8       26.26       28.93      0.60 o
 -19   3   8        5.30        7.99      0.43 o
 -17   3   8       23.70       18.40      0.48 o
 -15   3   8      118.77      112.90      0.96 o
 -13   3   8        7.93        9.00      0.21 o
 -11   3   8        5.87        3.11      0.15 o
  -9   3   8        5.60       11.72      0.21 o
  -7   3   8       55.66       50.95      0.42 o
  -5   3   8      160.54      160.55      0.99 o
  -3   3   8      248.32      207.80      1.39 o
  -1   3   8      222.49      231.11      1.96 o
   1   3   8        2.92        3.83      0.32 o
   3   3   8       51.82       57.24      0.76 o
 -18   4   8       51.40       62.38      0.94 o
 -16   4   8       17.54       15.85      0.30 o
 -14   4   8       18.35       17.90      0.32 o
 -12   4   8       19.72       22.84      0.33 o
 -10   4   8       52.89       77.59      0.62 o
  -8   4   8      353.94      358.12      2.19 o
  -6   4   8        3.15        0.89      0.14 o
  -4   4   8      127.15      129.87      0.99 o
  -2   4   8       63.22       59.66      0.69 o
   0   4   8      241.33      259.11      2.16 o
   2   4   8        2.64        1.56      0.32 o
 -17   5   8        0.93        1.45      0.20 o
 -15   5   8        1.17        0.80      0.19 o
 -13   5   8      105.78       92.06      0.74 o
 -11   5   8      250.08      230.77      1.74 o
  -9   5   8       14.05       25.10      0.51 o
  -7   5   8        1.57       -0.37      0.19 o
  -5   5   8      992.62      960.40      6.55 o
  -3   5   8       84.78       76.45      0.76 o
  -1   5   8      107.62      109.46      1.17 o
   1   5   8      131.44      117.56      1.25 o
   3   5   8        9.92        6.94      0.41 o
 -16   6   8        0.59        1.16      0.25 o
 -14   6   8       19.40       25.77      0.45 o
 -12   6   8        2.02        0.56      0.20 o
 -10   6   8        1.46        2.21      0.22 o
  -8   6   8       29.26       30.73      0.43 o
  -6   6   8       66.90       76.01      0.72 o
  -4   6   8        0.03       -0.08      0.26 o
  -2   6   8       53.48       53.39      0.74 o
   0   6   8        6.19        3.78      0.38 o
   2   6   8        0.00        1.02      0.37 o
 -15   7   8       30.67       34.07      0.61 o
 -13   7   8        0.35       -0.09      0.24 o
 -11   7   8       34.30       36.59      0.52 o
  -9   7   8       49.17       57.88      0.62 o
  -7   7   8       34.25       32.95      0.53 o
  -5   7   8      148.72      156.31      1.46 o
  -3   7   8        1.70        3.15      0.32 o
  -1   7   8        0.20       -0.20      0.33 o
   1   7   8       68.13       88.86      1.17 o
 -14   8   8       24.87       31.93      0.64 o
 -12   8   8        0.41        1.10      0.30 o
 -10   8   8        0.02       -0.22      0.29 o
  -8   8   8       12.05        8.15      0.33 o
  -6   8   8       62.16       59.97      0.81 o
  -4   8   8       33.91       38.73      0.62 o
  -2   8   8       18.13       21.52      0.57 o
 -11   9   8        0.21        0.58      0.31 o
  -9   9   8       23.63       31.22      0.71 o
  -7   9   8        5.22        5.39      0.37 o
  -5   9   8       24.20       22.71      0.54 o
  -3   9   8       50.33       50.57      0.76 o
 -19   1   9        0.07        0.06      0.23 o
 -17   1   9        0.71       -0.02      0.16 o
 -15   1   9      309.08      322.47      2.38 o
 -13   1   9       66.38       69.45      0.57 o
 -11   1   9        0.71        1.57      0.15 o
  -9   1   9      247.30      256.83      1.61 o
  -7   1   9       20.52       16.43      0.26 o
  -5   1   9      119.73      113.58      0.79 o
  -3   1   9      283.45      272.24      2.10 o
  -1   1   9        0.26        0.07      0.29 o
   1   1   9        4.76        5.64      0.35 o
   3   1   9       17.73       19.77      0.51 o
 -20   2   9        3.50        5.23      0.38 o
 -18   2   9       13.46       20.53      0.55 o
 -16   2   9      151.13      175.88      1.26 o
 -14   2   9        0.02        0.58      0.17 o
 -12   2   9       56.68       52.78      0.49 o
 -10   2   9       13.93       16.03      0.28 o
  -8   2   9       45.10       47.77      0.40 o
  -6   2   9      506.33      546.07      3.20 o
  -4   2   9       19.57       25.62      0.40 o
  -2   2   9        5.43        5.72      0.37 o
   0   2   9       19.07       13.80      0.41 o
   2   2   9       10.04       10.80      0.41 o
 -19   3   9        3.08        0.74      0.34 o
 -17   3   9      146.89      128.99      1.29 o
 -15   3   9       40.63       34.17      0.42 o
 -13   3   9       18.50       22.32      0.32 o
 -11   3   9      178.08      159.06      1.14 o
  -9   3   9        3.73        7.29      0.19 o
  -7   3   9      460.09      427.73      2.46 o
  -5   3   9     1151.24     1098.42      7.01 o
  -3   3   9      138.30      133.47      1.15 o
  -1   3   9       70.62       70.91      0.82 o
   1   3   9       27.13       28.13      0.59 o
 -18   4   9        4.30        2.98      0.19 o
 -16   4   9       82.53       96.02      0.97 o
 -14   4   9        0.30        1.06      0.19 o
 -12   4   9        1.58        2.66      0.20 o
 -10   4   9       66.21       55.93      0.49 o
  -8   4   9      111.61       98.97      0.81 o
  -6   4   9     1364.85     1342.58      8.75 o
  -4   4   9       22.32       24.00      0.46 o
  -2   4   9        0.78        2.95      0.31 o
   0   4   9        0.77        0.53      0.33 o
   2   4   9       27.13       25.77      0.67 o
 -17   5   9        4.81        7.91      0.27 o
 -15   5   9        2.07        1.72      0.23 o
 -13   5   9       25.85       32.80      0.51 o
 -11   5   9      355.61      339.29      2.59 o
  -9   5   9       26.03       19.79      0.35 o
  -7   5   9        5.29        3.52      0.25 o
  -5   5   9       18.80       21.26      0.42 o
  -3   5   9       28.40       31.09      0.53 o
  -1   5   9      345.29      357.22      3.32 o
   1   5   9       69.11       77.37      1.06 o
 -16   6   9        5.49        4.19      0.28 o
 -14   6   9       12.43        9.68      0.30 o
 -12   6   9      310.54      273.41      2.07 o
 -10   6   9       86.03       88.31      0.82 o
  -8   6   9       25.67       27.02      0.47 o
  -6   6   9        0.00       -0.04      0.24 o
  -4   6   9       31.77       30.69      0.53 o
  -2   6   9        0.14       -0.30      0.32 o
   0   6   9      231.67      242.99      2.39 o
 -15   7   9       14.12       18.35      0.50 o
 -13   7   9        0.80        0.90      0.27 o
 -11   7   9      146.68      119.09      1.10 o
  -9   7   9       20.32       16.02      0.39 o
  -7   7   9        1.09        0.94      0.31 o
  -5   7   9       35.32       34.19      0.56 o
  -3   7   9        0.10        0.67      0.33 o
  -1   7   9      371.86      412.48      3.83 o
 -14   8   9       11.58       15.83      0.53 o
 -12   8   9       24.03       17.87      0.50 o
 -10   8   9       58.05       50.16      0.74 o
  -8   8   9       66.57       63.51      0.95 o
  -6   8   9        0.24        0.10      0.36 o
  -4   8   9        0.49        0.54      0.32 o
 -11   9   9       10.88       14.77      0.50 o
  -9   9   9        1.78        1.54      0.40 o
  -7   9   9        6.86        2.45      0.37 o
 -20   0  10        2.94        7.42      0.35 o
 -18   0  10        8.14        2.10      0.27 o
 -16   0  10      306.26      394.44      4.23 o
 -14   0  10       36.47       49.29      0.70 o
 -12   0  10      707.53      727.81      6.30 o
 -10   0  10       29.88       38.25      0.62 o
  -8   0  10       10.42       10.17      0.42 o
  -6   0  10       66.11       81.04      1.16 o
  -4   0  10       17.07       12.78      0.51 o
  -2   0  10      228.63      219.41      2.88 o
   0   0  10       12.31        5.71      0.52 o
 -19   1  10        0.13       -0.33      0.17 o
 -17   1  10      301.12      324.83      2.48 o
 -15   1  10      165.44      138.73      1.32 o
 -13   1  10        6.68        2.86      0.19 o
 -11   1  10        7.34        2.42      0.19 o
  -9   1  10       11.38       13.86      0.26 o
  -7   1  10      417.68      392.51      2.45 o
  -5   1  10       27.60       23.02      0.43 o
  -3   1  10       33.52       36.56      0.57 o
  -1   1  10      101.65       87.54      1.03 o
   1   1  10        4.55        6.42      0.40 o
 -20   2  10        9.80        6.06      0.39 o
 -18   2  10       96.09       85.53      0.78 o
 -16   2  10       51.49       68.23      0.65 o
 -14   2  10        0.55        0.12      0.17 o
 -12   2  10       39.32       36.57      0.42 o
 -10   2  10      164.91      160.94      1.13 o
  -8   2  10        0.67        0.62      0.19 o
  -6   2  10      575.09      568.44      3.90 o
  -4   2  10        4.78        3.60      0.29 o
  -2   2  10       18.59       18.89      0.49 o
   0   2  10       36.28       40.79      0.70 o
 -19   3  10        0.60        0.81      0.20 o
 -17   3  10        1.98        2.03      0.20 o
 -15   3  10       14.49       19.17      0.36 o
 -13   3  10        0.07       -0.24      0.19 o
 -11   3  10       81.52      104.46      0.83 o
  -9   3  10       36.62       28.79      0.39 o
  -7   3  10      138.92      129.25      1.19 o
  -5   3  10       64.20       55.70      0.65 o
  -3   3  10       12.30       11.84      0.39 o
  -1   3  10       17.68       20.93      0.53 o
 -18   4  10        2.05        1.84      0.20 o
 -16   4  10       34.42       35.55      0.46 o
 -14   4  10       14.31       11.71      0.32 o
 -12   4  10      170.34      142.26      1.23 o
 -10   4  10        5.08        6.07      0.25 o
  -8   4  10      228.34      250.53      1.84 o
  -6   4  10       59.31       57.63      0.73 o
  -4   4  10      180.07      176.14      1.56 o
  -2   4  10        1.98        0.92      0.34 o
   0   4  10        0.77        0.53      0.37 o
 -17   5  10       52.76       51.37      0.91 o
 -15   5  10        4.77        3.74      0.27 o
 -13   5  10       25.55       21.91      0.52 o
 -11   5  10       59.37       53.40      0.62 o
  -9   5  10        2.13        3.07      0.34 o
  -7   5  10       97.74      103.63      0.91 o
  -5   5  10        3.49        3.63      0.30 o
  -3   5  10       89.79       85.80      0.96 o
  -1   5  10       60.61       74.91      1.01 o
 -16   6  10       82.97       89.00      1.10 o
 -14   6  10        4.07        4.41      0.28 o
 -12   6  10        1.14        4.22      0.28 o
 -10   6  10       21.72       26.50      0.52 o
  -8   6  10       18.81       19.53      0.44 o
  -6   6  10       45.25       43.07      0.61 o
  -4   6  10       32.70       34.91      0.58 o
  -2   6  10        4.19        9.21      0.44 o
 -15   7  10        2.87        1.80      0.35 o
 -13   7  10       35.44       32.05      0.60 o
 -11   7  10       95.55       92.88      0.98 o
  -9   7  10       32.85       35.83      0.57 o
  -7   7  10        5.30       10.58      0.44 o
  -5   7  10        2.10        0.29      0.30 o
  -3   7  10       22.48       30.07      0.66 o
 -12   8  10       81.17       85.66      1.08 o
 -10   8  10        4.59        8.89      0.45 o
  -8   8  10        2.61        2.04      0.38 o
  -6   8  10       42.78       49.14      0.79 o
 -19   1  11       17.74       21.59      0.41 o
 -17   1  11       34.52       46.52      0.55 o
 -15   1  11       21.49       17.59      0.33 o
 -13   1  11       61.88       52.52      0.55 o
 -11   1  11       35.62       36.72      0.43 o
  -9   1  11       16.41       20.70      0.37 o
  -7   1  11       38.59       38.80      0.57 o
  -5   1  11       35.51       31.55      0.54 o
  -3   1  11        3.48        2.51      0.35 o
  -1   1  11       27.17       26.30      0.61 o
 -20   2  11        2.86        0.73      0.20 o
 -18   2  11        5.73        5.24      0.24 o
 -16   2  11        6.26        8.75      0.25 o
 -14   2  11       84.91       81.81      0.76 o
 -12   2  11       14.29       20.48      0.38 o
 -10   2  11       37.40       34.66      0.48 o
  -8   2  11      600.31      586.06      4.02 o
  -6   2  11       26.78       23.10      0.50 o
  -4   2  11       33.54       31.49      0.58 o
  -2   2  11       19.93       15.94      0.48 o
 -19   3  11        0.39        1.74      0.22 o
 -17   3  11        5.88        5.48      0.24 o
 -15   3  11       29.43       42.91      0.55 o
 -13   3  11       46.89       50.11      0.53 o
 -11   3  11       58.72       60.40      0.60 o
  -9   3  11      262.69      256.58      2.23 o
  -7   3  11       21.44       20.62      0.44 o
  -5   3  11       81.16       88.32      0.97 o
  -3   3  11        3.25        3.75      0.37 o
 -18   4  11       22.59       22.94      0.46 o
 -16   4  11        0.18       -0.18      0.24 o
 -14   4  11       22.84       28.26      0.50 o
 -12   4  11        1.42        0.19      0.24 o
 -10   4  11       78.42       62.73      0.70 o
  -8   4  11       34.13       33.84      0.52 o
  -6   4  11        0.04        0.03      0.26 o
  -4   4  11        1.17        3.14      0.39 o
  -2   4  11       43.65       51.30      0.84 o
 -17   5  11        1.36        0.13      0.26 o
 -15   5  11       11.82        7.33      0.33 o
 -13   5  11        0.02       -0.28      0.24 o
 -11   5  11        0.26       -0.48      0.24 o
  -9   5  11        1.48        0.66      0.28 o
  -7   5  11        7.59        7.02      0.30 o
  -5   5  11        0.76        0.71      0.30 o
  -3   5  11      142.09      158.40      1.82 o
 -16   6  11        4.41        4.81      0.37 o
 -14   6  11       41.40       39.06      0.61 o
 -12   6  11        1.69        2.67      0.33 o
 -10   6  11       62.74       62.84      0.74 o
  -8   6  11        0.29        2.00      0.32 o
  -6   6  11        9.71       10.43      0.39 o
  -4   6  11      406.38      426.85      3.95 o
 -13   7  11       11.31       12.29      0.43 o
 -11   7  11       21.43       18.80      0.47 o
  -9   7  11       10.83       14.33      0.46 o
  -7   7  11        5.12        5.83      0.40 o
 -20   0  12      182.02      182.45      2.45 o
 -18   0  12      107.09       98.24      1.38 o
 -16   0  12        3.93        1.72      0.31 o
 -14   0  12       28.07       16.16      0.52 o
 -12   0  12        0.31       -0.20      0.29 o
 -10   0  12      398.23      381.47      4.13 o
  -8   0  12      794.31      792.46      8.72 o
  -6   0  12        1.99        2.58      0.42 o
  -4   0  12       41.83       43.55      1.02 o
 -19   1  12      132.26      165.68      1.48 o
 -17   1  12        1.63        1.18      0.23 o
 -15   1  12       10.50        7.13      0.26 o
 -13   1  12       21.83       21.28      0.40 o
 -11   1  12        2.55        2.99      0.27 o
  -9   1  12      424.84      451.58      3.50 o
  -7   1  12        0.85        1.13      0.28 o
  -5   1  12       45.06       40.14      0.68 o
  -3   1  12        4.18        1.46      0.37 o
 -18   2  12        2.45        1.70      0.26 o
 -16   2  12        1.43        1.60      0.23 o
 -14   2  12       90.33      111.15      0.98 o
 -12   2  12        0.00        0.81      0.25 o
 -10   2  12      338.60      319.93      2.45 o
  -8   2  12        0.79        0.77      0.27 o
  -6   2  12        0.01        0.45      0.31 o
  -4   2  12       22.83       26.08      0.60 o
 -19   3  12        0.52        1.23      0.27 o
 -17   3  12       31.63       32.64      0.51 o
 -15   3  12       70.71       62.87      0.78 o
 -13   3  12       65.45       56.81      0.64 o
 -11   3  12       18.94       18.15      0.64 o
  -9   3  12        1.40        1.64      0.28 o
  -7   3  12        9.76        9.81      0.35 o
  -5   3  12        1.83        2.04      0.36 o
 -18   4  12        2.08        2.67      0.30 o
 -16   4  12       37.24       29.78      0.54 o
 -14   4  12       81.74       80.51      0.83 o
 -12   4  12       16.55       18.32      0.47 o
 -10   4  12       87.37       99.66      0.95 o
  -8   4  12        5.98        4.87      0.33 o
  -6   4  12        1.50        0.81      0.32 o
 -17   5  12        4.37        5.33      0.36 o
 -15   5  12       31.81       27.99      0.58 o
 -13   5  12        0.19        0.37      0.31 o
 -11   5  12       47.78       40.26      0.65 o
  -9   5  12      103.82       98.45      1.03 o
  -7   5  12       17.19       21.26      0.48 o
 -14   6  12       11.99       18.48      0.52 o
 -12   6  12        0.06       -0.12      0.33 o
 -10   6  12       10.07       11.59      0.47 o
  -8   6  12       56.64       60.75      0.82 o
 -19   1  13       12.42       12.90      0.36 o
 -17   1  13       25.05       25.24      0.47 o
 -15   1  13       27.49       29.85      0.51 o
 -13   1  13        1.44        2.56      0.31 o
 -11   1  13       75.45       80.34      1.33 o
  -9   1  13       14.07       14.62      0.39 o
  -7   1  13       38.11       38.96      0.64 o
 -18   2  13        1.05        0.14      0.27 o
 -16   2  13        5.10        6.59      0.29 o
 -14   2  13       43.67       38.56      0.62 o
 -12   2  13       14.59       10.03      0.39 o
 -10   2  13       70.72       77.79      0.90 o
  -8   2  13        4.96        3.89      0.32 o
  -6   2  13        1.45        0.73      0.38 o
 -17   3  13        8.06        9.98      0.36 o
 -15   3  13        0.29        0.14      0.30 o
 -13   3  13        9.53        6.34      0.37 o
 -11   3  13        2.56        0.55      0.33 o
  -9   3  13        3.04        3.56      0.35 o
  -7   3  13       32.85       31.64      0.63 o
 -16   4  13        0.71        1.52      0.34 o
 -14   4  13        9.17       13.90      0.44 o
 -12   4  13        2.32        3.90      0.38 o
 -10   4  13       17.02       20.76      0.49 o
  -8   4  13       11.87       12.58      0.48 o
 -15   5  13        2.01        2.09      0.40 o
 -13   5  13       19.24       24.85      0.61 o
 -11   5  13        0.24       -0.04      0.34 o
 -18   0  14        5.84        8.64      0.56 o
 -16   0  14       35.14       38.54      0.96 o
 -14   0  14        6.57        5.76      0.57 o
 -12   0  14      367.26      365.20      5.29 o
 -10   0  14        1.86        4.98      0.58 o
 -17   1  14        7.00       11.42      0.38 o
 -15   1  14       28.47       24.57      0.60 o
 -13   1  14      125.51      105.81      1.46 o
 -11   1  14      157.82      168.61      1.99 o
  -9   1  14       11.72       11.76      0.42 o
 -16   2  14       15.15       13.42      0.44 o
 -14   2  14        2.56        1.78      0.38 o
 -12   2  14       19.34       19.32      0.58 o
 -10   2  14       25.11       24.22      0.60 o
 -15   3  14        1.33        0.32      0.38 o
 -13   3  14       10.91       12.41      0.63 o
 -11   3  14        0.43        0.26      0.43 o
 
